# Supplementary material for: A game-theoretic model of Monkeypox to assess vaccination strategies
Source: PeerJ. 2020 Jun 22;8:e9272. doi: 10.7717/peerj.9272 (PMC7316080; doi:10.7717/peerj.9272)
Supplement: Supplemental Information 1 [file peerj-08-9272-s001.m]

function MonkeypoxAnalysis
close all;
clear all;

%parameter values
Lambda_s = 2;                  %Animal birth rate
Lambda_h = .0328;               %Human birth rate
mu_s = .5;                     %Animal natural death rate
mu_h = 1/60;                 %Human natural death rate
d_s = 17.5;                      %Animal disease death rate
d_h = 3.12;                      %Human disease death rate
rho_s = 12;                   %Rate of recovery in Animals
rho_h = 28.08;                   %Rate of recovery in humans
nu_s = 120;                   %Animal rate of infection
nu_h = 30.42;                   %Human rate of infection
%alpha_h = 0.1;                 %Rate of vaccination
beta_ss = 40;                   %Animal-to-Animal disease transmission rate
%change beta_ss to 30 for system to equilibriate to semi-endemic state (also see section titled 'Plotting Nash Equilibrium')
beta_sh = 0.05;                 %Animal-to-human disease transmission rate
beta_h = 32.85;                   %Human-to-human disease transmission rate

alphaMax = 0.1;

C_vaccine = 4; %literature value for cost of vaccination
C_sick = 100.1;  %estimated basic cost of getting sick

(mu_s+d_s+rho_s)*(mu_s+nu_s)/nu_s

    function resetParameters
        %parameter values
        Lambda_s = 2;                  %Animal birth rate
        Lambda_h = .0328;               %Human birth rate
        mu_s = .5;                     %Animal natural death rate
        mu_h = 1/60;                 %Human natural death rate
        d_s = 17.5;                      %Animal disease death rate
        d_h = 3.12;                      %Human disease death rate
        rho_s = 12;                   %Rate of recovery in Animals
        rho_h = 28.08;                   %Rate of recovery in humans
        nu_s = 120;                   %Animal rate of infection
        nu_h = 30.42;                   %Human rate of infection
        %alpha_h = 0.1;                 %Rate of vaccination
        beta_ss = 40;                   %Animal-to-Animal disease transmission rate
        %change beta_ss to 30 for system to equilibriate to semi-endemic state (also see section titled 'Plotting Nash Equilibrium')
        beta_sh = 0.05;                 %Animal-to-human disease transmission rate
        beta_h = 32.85;                   %Human-to-human disease transmission rate
        alphaMax = 0.1;
        
        C_vaccine = 4; %literature value for cost of vaccination
        C_sick = 100.1;  %estimated basic cost of getting sick
        
    end

    function  getR0
        R0_n = (nu_s * beta_ss) / ((mu_s + d_s + rho_s) * (mu_s + nu_s)); %calculate R0 for Animals
        R0_h = (nu_h * beta_h * mu_h) ./ ((mu_h + d_h + rho_h) .* (mu_h + nu_h) .* (alpha_h + mu_h)); % calculate R0 for humans
        R0 = max(R0_n, R0_h);
    end
    
    function getEquilibria
        % calculates equilibrium values in the compartments
        
        %disease free equilibrium
        N_n0 = (Lambda_s/mu_s);
        S_n0 = N_n0; %equilibrium point for S_n in the endemic state
        E_n0 = 0;
        I_n0 = 0;
        R_n0 = 0;
        
        N_h0 = Lambda_h/mu_h;
        I_h0 = 0;
        R_h0 = 0;
        E_h0 = 0;
        S_h0 = N_h0*mu_h./(mu_h+alpha_h); %equilibrium point for S_h in the endemic state
        V_h0 = (alpha_h./mu_h).*S_h0; %equilibrium point for V_h in the endemic state
        
        % semi endemic
        
        b = ((mu_h + d_h + rho_h)/(nu_h));
        a = ((mu_h + nu_h)./beta_h);
        d = (rho_h / mu_h);
        e = (alpha_h / mu_h);
        
        N_ndag = (Lambda_s/mu_s);
        S_ndag = N_ndag; %equilibrium point for S_n in the endemic state
        E_ndag = 0;
        I_ndag = 0;
        R_ndag = 0;
        
        N_hdag = ((d + b + 1) * Lambda_h) ./ (d_h + (b*mu_h + mu_h + rho_h) - (a*b*d_h + e*a*b*d_h));
        
        I_hdag = ((Lambda_h - N_hdag.*mu_h)/d_h); %equilibrium point for N_h in the endemic state
        R_hdag = (rho_h./mu_h).*I_hdag; %equilibrium point for R_h in the endemic state
        E_hdag = ((mu_h + d_h + rho_h)/nu_h).*I_hdag; %equilibrium point for E_h in the endemic state
        S_hdag = N_hdag*(mu_h + d_h + rho_h)/nu_h * (mu_h + nu_h)/beta_h; %equilibrium point for S_h in the endemic state
        V_hdag = (alpha_h./mu_h).*S_hdag; %equilibrium point for V_h in the endemic state
        
        
        %fully endemic state
        
        %Animal Equilibrium Solutions:
        q = (mu_s + d_s + rho_s)/nu_s;   %constants used to reduce length of equations
        w = (mu_s + nu_s)/beta_ss;
        
        N_nstar = (Lambda_s*(q + 1 + (rho_s/mu_s)))/(d_s - (d_s*w*q) + (mu_s*q) + mu_s + rho_s); %equilibrium point for N_n in the fully endemic state
        
        S_nstar = q*w*N_nstar; %equilibrium point for S_n in the endemic state
        E_nstar = ((mu_s + d_s + rho_s)/nu_s)*((Lambda_s - N_nstar*mu_s)/d_s); %equilibrium point for E_n in the endemic state
        I_nstar = ((Lambda_s - N_nstar*mu_s)/d_s); %equilibrium point for I_n in the endemic state
        R_nstar = (rho_s/mu_s)*((Lambda_s - N_nstar*mu_s)/d_s); %equilibrium point for R_n in the endemic state
        
        %Human Equilibrium Solutions:
        a = ((mu_h + d_h + rho_h)/(nu_h)); %constants used to reduce length of equations
        b = (beta_sh * (I_nstar / N_nstar));
        c = (mu_h + nu_h);
        d = (rho_h / mu_h);
        
        g = b*d_h - beta_h*mu_h;    %further constants to reduce length even more
        A = d_h*g+d_h*a*c*mu_h*(1+alpha_h/mu_h)+mu_h*g*(1+d+a);  % A,B, and C were used to represent the coefficients in the quadratic solution of N_h for the fully endemic state
        B = d_h*beta_h * Lambda_h - (g*Lambda_h-beta_h*Lambda_h*mu_h)*(d+a+1) - d_h*a*c * Lambda_h*(1+alpha_h/mu_h);
        C = - Lambda_h^2 * beta_h*(d+a+1);
        
        N_hstar = (-B + sqrt((B.^2)-(4 .* A .* C)))./(2 .* A);  %equilibrium point for N_h in the endemic state
        I_hstar = ((Lambda_h - N_hstar.*mu_h)/d_h); %equilibrium point for N_h in the endemic state
        R_hstar = (rho_h./mu_h).*I_hstar; %equilibrium point for R_h in the endemic state
        E_hstar = ((mu_h + d_h + rho_h)/nu_h).*I_hstar; %equilibrium point for E_h in the endemic state
        S_hstar = ((mu_h + nu_h).*((mu_h + d_h + rho_h)/nu_h).*I_hstar) ./ (beta_sh .* (I_nstar./N_nstar) + (beta_h .* (I_hstar ./(N_hstar)))); %equilibrium point for S_h in the endemic state
        V_hstar = (alpha_h./mu_h).*S_hstar; %equilibrium point for V_h in the endemic state
        
        
        
        N_n = N_n0.*(R0_n<1).*(R0_h<1) + N_ndag.*(R0_n<1).*(R0_h>1) + N_nstar.*(R0_n>1);
        S_n = S_n0.*(R0_n<1).*(R0_h<1) + S_ndag.*(R0_n<1).*(R0_h>1) + S_nstar.*(R0_n>1);
        E_n = E_n0.*(R0_n<1).*(R0_h<1) + E_ndag.*(R0_n<1).*(R0_h>1) + E_nstar.*(R0_n>1);
        I_n = I_n0.*(R0_n<1).*(R0_h<1) + I_ndag.*(R0_n<1).*(R0_h>1) + I_nstar.*(R0_n>1);
        R_n = R_n0.*(R0_n<1).*(R0_h<1) + R_ndag.*(R0_n<1).*(R0_h>1) + R_nstar.*(R0_n>1);
        
        N_h = N_h0.*(R0_n<1).*(R0_h<1) + N_hdag.*(R0_n<1).*(R0_h>1) + N_hstar.*(R0_n>1);
        I_h = I_h0.*(R0_n<1).*(R0_h<1) + I_hdag.*(R0_n<1).*(R0_h>1) + I_hstar.*(R0_n>1);
        R_h = R_h0.*(R0_n<1).*(R0_h<1) + R_hdag.*(R0_n<1).*(R0_h>1) + R_hstar.*(R0_n>1);
        E_h = E_h0.*(R0_n<1).*(R0_h<1) + E_hdag.*(R0_n<1).*(R0_h>1) + E_hstar.*(R0_n>1);
        S_h = S_h0.*(R0_n<1).*(R0_h<1) + S_hdag.*(R0_n<1).*(R0_h>1) + S_hstar.*(R0_n>1);
        V_h = V_h0.*(R0_n<1).*(R0_h<1) + V_hdag.*(R0_n<1).*(R0_h>1) + V_hstar.*(R0_n>1);
        
        
    end

    function output = getNE
        % calculates the Nash equilibrium vaccination rate alpha_h
        
        % calculate R0s
        getR0
        
        % calculate equilibrium points
        getEquilibria
        
        % calculate the force of infection
        littleLambda_h = (beta_sh .* (I_n ./ (S_n + E_n + I_n + R_n)) + (beta_h .* (I_h ./(S_h + V_h + E_h + I_h + R_h)))); %used to calculate probability of getting sick (chance of moving from S to I compartment)
        
        % calculate the cost of not vaccinating
        CostNotV = (littleLambda_h./(littleLambda_h + mu_h)).*(nu_h./(nu_h + mu_h)).* C_sick; %avg. cost of sickness
        
        % get the Nash equilibria
        output = FindCrossing(alpha_h, CostNotV, C_vaccine); %Nash Equilibrium happens when Cost of not vaccinating goes under the cost of vaccination
        
    end

%(nu_h * beta_h * mu_h) ./ ((mu_h + d_h + rho_h) .* (mu_h + nu_h) )-mu_h %equilibrium alpha

%1/ ((nu_h *  mu_h) ./ ((mu_h + d_h + rho_h) .* (mu_h + nu_h) .* ( mu_h))) % smallest beta h to create infection


%% Auxiliary Functions
    function formatFig(hfig)
        % function formatFigure(hfig)
        % typically hfig = gcf, current graphics file
        % formats the figure with handle hfig
        
        %get axes handle
        haxes=get(hfig, 'CurrentAxes');
        
        %find all line objects
        hline= findobj(haxes,'Type','line');
        %set line properties (relatively fat lines)
        set(hline, ...
            'LineWidth'   , 2);   %makes the lines thicker
        
        %set axes properties
        set(haxes, ...
            'Box'         , 'on'     , ...  %puts a box around the axis
            'TickDir'     , 'in'     , ...
            'TickLength'  , [.02 .01] , ...
            'XMinorTick'  , 'off'      , ...
            'YMinorTick'  , 'off'     , ...
            'LineWidth'   , 1);
        
        set(findall(gcf,'-property','FontSize'),'FontSize',16)  %set all fonts to this size
    end   %function for proper formatting

    function printFig(h, filename)  %function used to save high resolution images
        %prints figure with handle h to file named filename.pdf
        set(h,'Units','Inches');
        pos = get(h,'Position');
        set(h,'PaperPositionMode','Auto','PaperUnits','Inches','PaperSize',[pos(3), pos(4)])
        print(h,['./files/' filename, '.pdf'],'-dpdf','-r0')
    end

% the function below is the ODE system but will be used for variable
% vaccination rate aplha. All other parameters will be fixed
function dXdt = SIRVmodelVariableAlpha(t, Variables)
    S_n = Variables(1);
    E_n = Variables(2);
    I_n = Variables(3);
    R_n = Variables(4);
    S_h = Variables(5);
    V_h = Variables(6);
    E_h = Variables(7);
    I_h = Variables(8);
    R_h = Variables(9);
    
    %write the equations
    %primates
    dS_ndt = Lambda_s - (mu_s + (beta_ss.*(I_n./(S_n + E_n + I_n + R_n)))).*S_n;
    dE_ndt = (beta_ss.*(I_n./(S_n + E_n + I_n + R_n))).*S_n - (mu_s + nu_s).*E_n;
    dI_ndt = (nu_s .* E_n) - (mu_s + d_s + rho_s).*I_n;
    dR_ndt = (rho_s .* I_n) - (mu_s .* R_n);
    
    %humans
    dS_hdt = (Lambda_h) - (mu_h+(beta_sh .* (I_n ./ (S_n + E_n + I_n + R_n)) + (beta_h .* (I_h ./(S_h + V_h + E_h + I_h + R_h))))+ALPHA).*(S_h);
    dV_hdt = (ALPHA.*S_h - V_h.*mu_h);
    dE_hdt = ((beta_sh .* (I_n ./ (S_n + E_n + I_n + R_n)) + (beta_h .* (I_h ./(S_h + V_h + E_h + I_h + R_h)))).*S_h) - ((mu_h + nu_h).*E_h);
    dI_hdt = (nu_h .* E_h) - ((mu_h + d_h + rho_h) .* I_h);
    dR_hdt = (rho_h .* I_h) - (mu_h .* R_h);
    %produce the output
    dXdt = [dS_ndt dE_ndt dI_ndt dR_ndt dS_hdt dV_hdt dE_hdt dI_hdt dR_hdt]';
end


%% Determining Costs vs Varying Vaccination Rates
% Vaccination rate alpha is varied. All other parameters will be fixed

alpha_h = linspace(0,alphaMax,1001); %101 points between 0 and 1; used to vary vaccination rate
%the number of points for alpha_h can be changed for smoother graphs

% calculate R0s
R0_n = (nu_s * beta_ss) / ((mu_s + d_s + rho_s) * (mu_s + nu_s)); %calculate R0 for Animals
R0_h = (nu_h * beta_h * mu_h) ./ ((mu_h + d_h + rho_h) .* (mu_h + nu_h) .* (alpha_h + mu_h)); % calculate R0 for humans


%calculate equilibrium points

%disease free equilibrium
N_n0 = (Lambda_s/mu_s);
S_n0 = N_n0; %equilibrium point for S_n in the endemic state
E_n0 = 0;
I_n0 = 0;
R_n0 = 0;

N_h0 = Lambda_h/mu_h;
I_h0 = 0;
R_h0 = 0;
E_h0 = 0;
S_h0 = N_h0*mu_h./(mu_h+alpha_h); %equilibrium point for S_h in the endemic state
V_h0 = (alpha_h./mu_h).*S_h0; %equilibrium point for V_h in the endemic state

% semi endemic

b = ((mu_h + d_h + rho_h)/(nu_h));
a = ((mu_h + nu_h)./beta_h);
d = (rho_h / mu_h);
e = (alpha_h / mu_h);

N_ndag = (Lambda_s/mu_s);
S_ndag = N_ndag; %equilibrium point for S_n in the endemic state
E_ndag = 0;
I_ndag = 0;
R_ndag = 0;

N_hdag = ((d + b + 1) * Lambda_h) ./ (d_h + (b*mu_h + mu_h + rho_h) - (a*b*d_h + e*a*b*d_h));

I_hdag = ((Lambda_h - N_hdag.*mu_h)/d_h); %equilibrium point for N_h in the endemic state
R_hdag = (rho_h./mu_h).*I_hdag; %equilibrium point for R_h in the endemic state
E_hdag = ((mu_h + d_h + rho_h)/nu_h).*I_hdag; %equilibrium point for E_h in the endemic state
S_hdag = N_hdag*(mu_h + d_h + rho_h)/nu_h * (mu_h + nu_h)/beta_h; %equilibrium point for S_h in the endemic state
V_hdag = (alpha_h./mu_h).*S_hdag; %equilibrium point for V_h in the endemic state


%fully endemic state

%Animal Equilibrium Solutions:
q = (mu_s + d_s + rho_s)/nu_s;   %constants used to reduce length of equations
w = (mu_s + nu_s)/beta_ss;

N_nstar = (Lambda_s*(q + 1 + (rho_s/mu_s)))/(d_s - (d_s*w*q) + (mu_s*q) + mu_s + rho_s); %equilibrium point for N_n in the fully endemic state

S_nstar = q*w*N_nstar; %equilibrium point for S_n in the endemic state
E_nstar = ((mu_s + d_s + rho_s)/nu_s)*((Lambda_s - N_nstar*mu_s)/d_s); %equilibrium point for E_n in the endemic state
I_nstar = ((Lambda_s - N_nstar*mu_s)/d_s); %equilibrium point for I_n in the endemic state
R_nstar = (rho_s/mu_s)*((Lambda_s - N_nstar*mu_s)/d_s); %equilibrium point for R_n in the endemic state

%Human Equilibrium Solutions:
a = ((mu_h + d_h + rho_h)/(nu_h)); %constants used to reduce length of equations
b = (beta_sh * (I_nstar / N_nstar));
c = (mu_h + nu_h);
d = (rho_h / mu_h);

g = b*d_h - beta_h*mu_h;    %further constants to reduce length even more
A = d_h*g+d_h*a*c*mu_h*(1+alpha_h/mu_h)+mu_h*g*(1+d+a);  % A,B, and C were used to represent the coefficients in the quadratic solution of N_h for the fully endemic state
B = d_h*beta_h * Lambda_h - (g*Lambda_h-beta_h*Lambda_h*mu_h)*(d+a+1) - d_h*a*c * Lambda_h*(1+alpha_h/mu_h);
C = - Lambda_h^2 * beta_h*(d+a+1);

N_hstar = (-B + sqrt((B.^2)-(4 .* A .* C)))./(2 .* A);  %equilibrium point for N_h in the endemic state
I_hstar = ((Lambda_h - N_hstar.*mu_h)/d_h); %equilibrium point for N_h in the endemic state
R_hstar = (rho_h./mu_h).*I_hstar; %equilibrium point for R_h in the endemic state
E_hstar = ((mu_h + d_h + rho_h)/nu_h).*I_hstar; %equilibrium point for E_h in the endemic state
S_hstar = ((mu_h + nu_h).*((mu_h + d_h + rho_h)/nu_h).*I_hstar) ./ (beta_sh .* (I_nstar./N_nstar) + (beta_h .* (I_hstar ./(N_hstar)))); %equilibrium point for S_h in the endemic state
V_hstar = (alpha_h./mu_h).*S_hstar; %equilibrium point for V_h in the endemic state


N_n = N_n0.*(R0_n<1).*(R0_h<1) + N_ndag.*(R0_n<1).*(R0_h>1) + N_nstar.*(R0_n>1);
S_n = S_n0.*(R0_n<1).*(R0_h<1) + S_ndag.*(R0_n<1).*(R0_h>1) + S_nstar.*(R0_n>1);
E_n = E_n0.*(R0_n<1).*(R0_h<1) + E_ndag.*(R0_n<1).*(R0_h>1) + E_nstar.*(R0_n>1);
I_n = I_n0.*(R0_n<1).*(R0_h<1) + I_ndag.*(R0_n<1).*(R0_h>1) + I_nstar.*(R0_n>1);
R_n = R_n0.*(R0_n<1).*(R0_h<1) + R_ndag.*(R0_n<1).*(R0_h>1) + R_nstar.*(R0_n>1);

N_h = N_h0.*(R0_n<1).*(R0_h<1) + N_hdag.*(R0_n<1).*(R0_h>1) + N_hstar.*(R0_n>1);
I_h = I_h0.*(R0_n<1).*(R0_h<1) + I_hdag.*(R0_n<1).*(R0_h>1) + I_hstar.*(R0_n>1);
R_h = R_h0.*(R0_n<1).*(R0_h<1) + R_hdag.*(R0_n<1).*(R0_h>1) + R_hstar.*(R0_n>1);
E_h = E_h0.*(R0_n<1).*(R0_h<1) + E_hdag.*(R0_n<1).*(R0_h>1) + E_hstar.*(R0_n>1);
S_h = S_h0.*(R0_n<1).*(R0_h<1) + S_hdag.*(R0_n<1).*(R0_h>1) + S_hstar.*(R0_n>1);
V_h = V_h0.*(R0_n<1).*(R0_h<1) + V_hdag.*(R0_n<1).*(R0_h>1) + V_hstar.*(R0_n>1);


littleLambda_h = (beta_sh .* (I_n ./ (S_n + E_n + I_n + R_n)) + (beta_h .* (I_h ./(S_h + V_h + E_h + I_h + R_h)))); %used to calculate probability of getting sick (chance of moving from S to I compartment)


CostNotV = (littleLambda_h./(littleLambda_h + mu_h)).*(nu_h./(nu_h + mu_h)).* C_sick; %avg. cost of sickness
CostV = C_vaccine .* ones(length(alpha_h),1); %cost of vaccination

disp('Nash equilibrium')
aNE = getNE


disp('seropositive animals')
(I_n(alpha_h==aNE)+R_n(alpha_h==aNE))./N_n(alpha_h==aNE)


disp('seropositive humans')
(I_h(alpha_h==aNE)+R_h(alpha_h==aNE))/N_h(alpha_h==aNE)


%% Plotting Costs Against Varying Vaccination Rates

figure
hold on
plot(alpha_h, CostNotV, 'DisplayName', 'Cost of not vaccinating', 'color', [0 0 0]) %plots cost of not vaccinating as a function of the vaccination rate
plot(alpha_h, CostV, ':', 'DisplayName', 'Cost of vaccinating', 'color', [0 0 0]) %plots the cost of vaccinating
%ylim([0 20]);
xlim([0 alphaMax]);
hold off

lgd = legend('show', 'Location', 'best');  %put legend in the best location
set(lgd,'Interpreter','latex'); %use LaTeX to interpret the legend
xlabel('Vaccination rate \alpha_h');
ylabel('Cost');
if    beta_ss > 1/ ((nu_h *  mu_h) ./ ((mu_h + d_h + rho_h) .* (mu_h + nu_h) .* ( mu_h))) % smallest beta h to create infection
    
    titleFigure = 'Fully endemic equilibrium';
    FileName = 'CvA_FE';
else
    titleFigure = 'Semi-endemic equilibrium';
    FileName = 'CvA_SE';
end

title(titleFigure);
formatFig(gcf) %format figure (increase font size, make line thicker etc)
printFig(gcf, FileName)

%% Nash Equilibrium
% Vaccination rate alpha and human to human transmission rate beta_h is varied. All other parameters will be fixed

    function output = FindCrossing(x, y, c)
        % this functions takes a function y (of x) and a constant c
        % it finds and return the point where y crosses the constant c from
        % the top
        if max(y)<c
            %y never crosses c and is always under it
            output = min(x);
        elseif min(y)>c
            %y never crosses c and is always over it
            output = max(x);
        else
            %y crosses c. We will find the cross from the top to the bottom
            yShifted = y(2:end);
            yShifted(end+1) = 0;  %this created a shited array, what is in nth position here was inthe (n+1) position before
            
            ind1 = (y>c); %this is where y is bigger than the constant
            ind2  = (yShifted<=c); %this is where it is already smaller in the next element
            
            ind = ind1.*ind2; %this is when both of the above conditions are true
            
            output = x(ind==1); %this is the actual value of x  that satisfy both of the above conditions
        end %if
        
    end %function used to determine herd immunity and nash equilibrium rates (more on this further down)

%% % 
% Lambda_s = 2;                  %Animal birth rate
% Lambda_h = .0328;               %Human birth rate
% mu_s = .5;                     %Animal natural death rate
% mu_h = 1/60;                 %Human natural death rate
% d_s = 17.5;                      %Animal disease death rate
% d_h = 3.12;                      %Human disease death rate
% rho_s = 12;                   %Rate of recovery in Animals
% rho_h = 28.08;                   %Rate of recovery in humans
% nu_s = 120;                   %Animal rate of infection
% nu_h = 30.42;                   %Human rate of infection
% %alpha_h = 0.1;                 %Rate of vaccination
% beta_ss = 40;                   %Animal-to-Animal disease transmission rate
% %change beta_ss to 18 for system to equilibriate to semi-endemic state (also see section titled 'Plotting Nash Equilibrium')
% beta_sh = 0.05;                 %Animal-to-human disease transmission rate
% beta_h = 32.85;                   %Human-to-human disease transmission rate
% 
% alphaMax = 0.1;
% 
% C_vaccine = 4; %literature value for cost of vaccination
% C_sick = 100.1;  %estimated basic cost of getting sick


betahhValues = linspace(10,50,101); %used to vary human to human transmission rate
betaphValues = linspace(0.01,0.1,101); %Animal to human transmission rate
betappValues = linspace(10,70,101); %Animal to human transmission rate
rhonValues = linspace(1,20,101); %Animal recovery rate
rhohValues = linspace(10,50,101); % human recovery  rate
nunValues = linspace(40,200,101); %Animal recovery rate
nuhValues = linspace(10,50,101); % human recovery  rate
dhValues = linspace(1,5,101); % human MPX death rate
dnValues = linspace(10,25,101); % human MPX death rate
munValues = linspace(0.001,0.1,100); % Animal natural death rate
CvValues = linspace(2,6,101); % cost of vaccine
CmpxValues = linspace(50,150,101); % cost of MPX infection

alpha_h = linspace(0,0.1,100001); %used to vary vaccination rate;
%the number of points for alpha_h and beta_h can be changed for smoother graphs
%for every different beta, find  the Nash equilibrium


resetParameters
for aux_index = 1:length(betahhValues)  %for every element of beta
    beta_h = betahhValues(aux_index); %this will be used as the current human to human transmission rate
    alphaNE_betahh(aux_index) = getNE;
end


resetParameters
for aux_index = 1:length(betappValues)  %for every element of beta
    beta_ss = betappValues(aux_index); %this will be used as the current human to human transmission rate
    alphaNE_betapp(aux_index) = getNE;
end

resetParameters
for aux_index = 1:length(betaphValues)  %for every element of beta
    beta_sh = betaphValues(aux_index); %this will be used as the current human to human transmission rate
    alphaNE_betaph(aux_index) = getNE;
end

resetParameters
for aux_index = 1:length(rhonValues)  %for every element of beta
    rho_s = rhonValues(aux_index); %this will be used as the current human to human transmission rate
    alphaNE_rhop(aux_index) = getNE;
end

resetParameters
for aux_index = 1:length(rhohValues)  %for every element of beta
    rho_h = rhohValues(aux_index); %this will be used as the current human to human transmission rate
    alphaNE_rhoh(aux_index) = getNE;
end

resetParameters
for aux_index = 1:length(nunValues)  %for every element of beta
    nu_s = nunValues(aux_index); %this will be used as the current human to human transmission rate
    alphaNE_nup(aux_index) = getNE;
end

resetParameters
for aux_index = 1:length(nuhValues)  %for every element of beta
    nu_h = nuhValues(aux_index); %this will be used as the current human to human transmission rate
    alphaNE_nuh(aux_index) = getNE;
end

resetParameters
for aux_index = 1:length(dnValues)  %for every element of beta
    d_s = dnValues(aux_index); %this will be used as the current human to human transmission rate
    alphaNE_dp(aux_index) = getNE;
end

resetParameters
for aux_index = 1:length(dhValues)  %for every element of beta
    d_h = dhValues(aux_index); %this will be used as the current human to human transmission rate
    alphaNE_dh(aux_index) = getNE;
end

resetParameters
for aux_index = 1:length(munValues)  %for every element of beta
    mu_s = munValues(aux_index); %this will be used as the current human to human transmission rate
    alphaNE_mup(aux_index) = getNE;
end

resetParameters
for aux_index = 1:length(CvValues)  %for every element of beta
    C_vaccine = CvValues(aux_index); %this will be used as the current human to human transmission rate
    alphaNE_Cv(aux_index) = getNE;
end

resetParameters
for aux_index = 1:length(CmpxValues)  %for every element of beta
    C_sick = CmpxValues(aux_index); %this will be used as the current human to human transmission rate
    alphaNE_Cmpx(aux_index) = getNE;
end

%% Plotting Nash Equilibrium

resetParameters
getNE

fig1 = figure;
set(gcf,'Position',[0 0 800 600])


subplot(3,2,1)
plot(betahhValues, alphaNE_betahh, 'DisplayName', '$\alpha_{NE}$', 'color', [0 0 0]) %plots Nash Equilibrium value
xlabel('$\beta_{hh}$', 'Interpreter','latex')
ylabel('$\alpha_{NE}$', 'Interpreter','latex')
formatFig(gcf)


subplot(3,2,2)
plot(betappValues(alphaNE_betapp<max(alpha_h)), alphaNE_betapp(alphaNE_betapp<max(alpha_h)), 'DisplayName', '$\alpha_{NE}$', 'color', [0 0 0]) %plots Nash Equilibrium value
xlabel('$\beta_{ss}$', 'Interpreter','latex')
ylabel('$\alpha_{NE}$', 'Interpreter','latex')
formatFig(gcf)


subplot(3,2,3)
plot(betaphValues(alphaNE_betaph<max(alpha_h)), alphaNE_betaph(alphaNE_betaph<max(alpha_h)), 'DisplayName', '$\alpha_{NE}$', 'color', [0 0 0]) %plots Nash Equilibrium value
xlabel('$\beta_{sh}$', 'Interpreter','latex')
ylabel('$\alpha_{NE}$', 'Interpreter','latex')
formatFig(gcf)


subplot(3,2,4)
plot(munValues(alphaNE_mup<max(alpha_h)), alphaNE_mup(alphaNE_mup<max(alpha_h)), 'DisplayName', '$\alpha_{NE}$', 'color', [0 0 0]) %plots Nash Equilibrium value
xlabel('$\mu_s$', 'Interpreter','latex')
ylabel('$\alpha_{NE}$', 'Interpreter','latex')
formatFig(gcf)

subplot(3,2,5)
plot(CvValues(alphaNE_Cv<max(alpha_h)), alphaNE_Cv(alphaNE_Cv<max(alpha_h)), 'DisplayName', '$\alpha_{NE}$', 'color', [0 0 0]) %plots Nash Equilibrium value
xlabel('$C_{V}$', 'Interpreter','latex')
ylabel('$\alpha_{NE}$', 'Interpreter','latex')
formatFig(gcf)

subplot(3,2,6)
plot(CmpxValues(alphaNE_Cmpx<max(alpha_h)), alphaNE_Cmpx(alphaNE_Cmpx<max(alpha_h)), 'DisplayName', '$\alpha_{NE}$', 'color', [0 0 0]) %plots Nash Equilibrium value
xlabel('$C_{MPX}$', 'Interpreter','latex')
ylabel('$\alpha_{NE}$', 'Interpreter','latex')
formatFig(gcf)

printFigure(fig1, 'sensitivity1')

fig2 = figure;
set(gcf,'Position',[0 0 800 600])


subplot(3,2,1)
plot(rhonValues(alphaNE_rhop<max(alpha_h)), alphaNE_rhop(alphaNE_rhop<max(alpha_h)), 'DisplayName', '$\alpha_{NE}$', 'color', [0 0 0]) %plots Nash Equilibrium value
xlabel('$\rho_s$', 'Interpreter','latex')
ylabel('$\alpha_{NE}$', 'Interpreter','latex')
formatFig(gcf)

subplot(3,2,2)
plot(rhohValues(alphaNE_nup<max(alpha_h)), alphaNE_rhoh(alphaNE_nup<max(alpha_h)), 'DisplayName', '$\alpha_{NE}$', 'color', [0 0 0]) %plots Nash Equilibrium value
xlabel('$\rho_h$', 'Interpreter','latex')
ylabel('$\alpha_{NE}$', 'Interpreter','latex')
formatFig(gcf)

subplot(3,2,3)
plot(nunValues(alphaNE_nup<max(alpha_h)), alphaNE_nup(alphaNE_nup<max(alpha_h)), 'DisplayName', '$\alpha_{NE}$', 'color', [0 0 0]) %plots Nash Equilibrium value
xlabel('$\nu_s$', 'Interpreter','latex')
ylabel('$\alpha_{NE}$', 'Interpreter','latex')
formatFig(gcf)

subplot(3,2,4)
plot(nuhValues, alphaNE_nuh, 'DisplayName', '$\alpha_{NE}$', 'color', [0 0 0]) %plots Nash Equilibrium value
xlabel('$\nu_h$', 'Interpreter','latex')
ylabel('$\alpha_{NE}$', 'Interpreter','latex')
formatFig(gcf)

subplot(3,2,5)
plot(dnValues(alphaNE_dp<max(alpha_h)), alphaNE_dp(alphaNE_dp<max(alpha_h)), 'DisplayName', '$\alpha_{NE}$', 'color', [0 0 0]) %plots Nash Equilibrium value
xlabel('$d_s$', 'Interpreter','latex')
ylabel('$\alpha_{NE}$', 'Interpreter','latex')
formatFig(gcf)

subplot(3,2,6)
plot(dhValues, alphaNE_dh, 'DisplayName', '$\alpha_{NE}$', 'color', [0 0 0]) %plots Nash Equilibrium value
xlabel('$d_h$', 'Interpreter','latex')
ylabel('$\alpha_{NE}$', 'Interpreter','latex')
formatFig(gcf)

printFigure(gcf, 'sensitivity2')

    function output = sensitivity(y,x, x0, namey, namex)
        %outputs how is y sensitive on x, i.e. max of dy/dx at x = x0
        allderivatives  = (diff(y)./diff(x));
        output = allderivatives(x==max(x(x<x0)));
        disp(['$\frac{\partial ' namey '}{\partial ' namex '} = ' num2str(output) '$, '])
    end

resetParameters;
diary('MPX.txt')
diary on
sensitivity(alphaNE_betahh, betahhValues, beta_h, '\alpha_{NE}', '\beta_{hh}');
sensitivity(alphaNE_betaph, betaphValues, beta_sh, '\alpha_{NE}', '\beta_{sh}');
sensitivity(alphaNE_betapp, betappValues, beta_ss, '\alpha_{NE}', '\beta_{ss}');
sensitivity(alphaNE_rhop, rhonValues, rho_s, '\alpha_{NE}', '\rho_{s}');
sensitivity(alphaNE_rhoh, rhohValues, rho_h, '\alpha_{NE}', '\rho_{h}');
sensitivity(alphaNE_nup, nunValues, nu_s, '\alpha_{NE}', '\nu_{s}');
sensitivity(alphaNE_nuh, nuhValues, nu_h, '\alpha_{NE}', '\nu_{h}');
sensitivity(alphaNE_dp, dnValues, d_s, '\alpha_{NE}', 'd_{s}');
sensitivity(alphaNE_dh, dhValues, d_h, '\alpha_{NE}', 'd_{h}');
%sensitivity(alphaNE_mup, munValues, mu_s, '\alpha_{NE}', '\mu_{s}');
sensitivity(alphaNE_Cv, CvValues, C_vaccine, '\alpha_{NE}', 'C_{V}');
sensitivity(alphaNE_Cmpx, CmpxValues, C_sick, '\alpha_{NE}', 'C_{MPX}');

% display derivative of alpha_mup with respect to mu_s
(alphaNE_mup(end) - alphaNE_mup(1))/(munValues(end)- munValues(1))
diary off


end
